# Supplementary material for: Genome-Wide Identification and Characterization of the NF-YA Gene Family and Its Expression in Response to Different Nitrogen Forms in Populus × canescens
Source: Int J Mol Sci. 2022 Sep 23;23(19):11217. doi: 10.3390/ijms231911217 (PMC9570100; doi:10.3390/ijms231911217)
Supplement: Supplementary file 1 [file ijms-23-11217-s001.zip]

Archive with 2 entries (2 files):
- 20220720 Table.xlsx
- 20220818 figure.pdf
